# Supplementary material for: Evolutionary Cell Biology of Division Mode in the Bacterial Planctomycetes-Verrucomicrobia- Chlamydiae Superphylum
Source: Front Microbiol. 2016 Dec 6;7:1964. doi: 10.3389/fmicb.2016.01964 (PMC5147048; doi:10.3389/fmicb.2016.01964)
Supplement: TABLE S1 — Division and cell wall cluster and PG synthesis protein detection in PVC. Due to the divergence of the PVC species from model organisms and for the sake of completeness, two complementary searches were combined (Sheet 1). We first performed two iterations of Psi-Blast using the W. chondrophila (Sheet 2) and E. coli (Sheet 3) proteins as a query on the non-redundant GenBank (nr) database, using default parameters and accepting hits with an e-value below 10-3. One additional iteration was run on the PVC proteomes with the obtained profile as query. A reciprocal search was then used to verify that the starting proteins were found when using the hit as a query. The PVC hit was only accepted if the reciprocal search found the starting sequence. Each cell contains two identifiers, if the reciprocal best hits are different, the first one corresponding to the hit from the W. chondrophila search (left), followed by the hit from the E. coli search (right). In most cases, the two approaches hit the same proteins, reinforcing their results. Only one identifier is indicated if the reciprocal best hits are the sames. Sheets 2 and 3 show the e-values of detection corresponding to the searches from the W. chondrophila and E. coli proteins, respectively. NA, not applicable; PF, binary fission planctomycetes; PB, budding planctomycetes. [file Table_1.XLS]

## Sheet: Summary
Phylum	Species	Protein number	Alr1	AmiA	AmiB	AmiC	AmiD	DacC	DadX	DapA	DapB	DapF	DdlB	EnvC	FtsA	FtsB	FtsE	FtsI	FtsK	FtsN	FtsP	FtsW	FtsX	FtsZ	LpoA	LpoB	MraY	MreB	MreC	MtgA	MurA	MurB	MurC	MurD	MurE	MurF	MurG	MurI	MurJ	NlpD	PaL	Pbp1A	Pbp1B	Pbp1C	Pbp2	RodA	RodZ	TolA	TolB
C	Chlamydia trachomatis	887	O84761-NA	O84270	O84606-NA	NA	NA	O84555	NA	O84366	O84369	O84437	NA	NA	NA	NA	NA	O84272	O84744	NA	NA	O84765	NA	NA	NA	NA	O84762	O84715	O84643	NA	O84461	P0CD77	O84767	O84763	O84271	NA-O84761	O84766	NA	Q46378	O84764-NA	O84605	NA	NA	NA	O84688-NA	O84731-NA	O84012	NA	O84604
C	Chlamydophila abortus	936	Q5L519-NA	Q5L6B1	Q5L4R1-NA	NA	NA	Q5L743	NA	Q5L5G7	Q5L5G4	Q5L6P2	NA	NA	NA	NA	NA	Q5L6B3	Q5L500	NA	NA	Q5L523	NA	NA	NA	NA	Q5L520	Q5L4X0	Q5L7A4	NA	Q5L6U5	Q5L5A3	Q5L525	Q5L521	Q5L6B2	NA-Q5L519	Q5L524	NA	Q5L797	Q5L522-NA	Q5L4R2	NA	NA	NA	Q5L761	Q5L4Y7	Q5L6I3	NA	Q5L4R3
C	Chlamydophila felis	961	Q255W9-NA	Q253Y5	Q256I0-NA	NA	NA	Q252S9	NA	Q255G0	Q255G3	Q253I6	NA	NA	NA	NA	NA	Q253Y2	Q255Y9	NA	NA	Q255W5	NA	NA	NA	NA	Q255W8	Q256B9	Q252L6	NA	Q253D0	Q255M5	Q255W3	Q255W7	Q253Y4	NA-Q255W9	Q255W4	NA	Q252M3	Q255W6-NA	Q256H9	NA	NA	NA	Q252R0	Q256A2	Q253Q8	NA	Q256H8
C	Chlamydophila pecorum	931	F4DJX5-NA	F4DIJ5	F4DK87-NA	NA	NA	F4DKI8	NA	F4DJI3	F4DJI6	F4DKZ3	NA	NA	NA	NA	NA	F4DIJ3	F4DJZ4	NA	NA	F4DJX1	NA	NA	NA	NA	F4DJX4	F4DK24	F4DKC6	NA	F4DKT7	F4DJP7	F4DJW9	F4DJX3	F4DIJ4	NA-F4DJX5	F4DJX0	NA	F4DKD4	F4DJX2-NA	F4DK86	NA	NA	NA	F4DKG9	F4DK07	F4DIC3	NA	F4DK85
C	Chlamydophila pneumoniae	1029	15618808-NA	15618332	15618689-NA	NA	NA	15618582	NA	15618958	15618955	15618430	NA	NA	NA	NA	NA	15618334	15618789	NA	NA	15618812	NA	NA	NA	NA	15618809	15618759	15618649	NA	15618482	15618896	15618814	15618810	15618333	NA-15618808	15618813	NA	15618640	15618811-NA	15618690	NA	NA	NA	15618604-NA	15618776-NA	15618977	NA	15618691
C	Chlamydophila psittaci	971	F0T523-NA	F0T3Q9	F4CHC5-NA	NA	NA	F4CHM9	NA	F0T4M3	F0T4M6	F0T3B6	NA	NA	NA	NA	NA	F0T3Q6	F4CH30	NA	NA	F0T519	NA	NA	NA	NA	F0T522	F0T571	F0T5H0	NA	F0T364	F0T4T6	F0T517	F0T521	F0T3Q8	NA-F0T523	F4CH06	NA	F0T5H7	F0T520-NA	F0T5D0	NA	NA	NA	F0T5L4	F4CH44	F0T3I4	NA	F0T5C9
C	Parachlamydia acanthamoebae	2531	F8L209-NA	F8L103	F8KUZ5-NA	NA	NA	F8L1M9	NA	F8KVP6	F8KVP7	F8KW07	NA	NA	NA	NA	NA	F8L101	F8L269	NA	NA	F8KY98	NA	NA	NA	NA	F8KYA1	F8KYQ5	F8KV02	NA	F8KV32	F8KYL7	F8KZE5	F8KYA0	F8L102	NA-F8KYA2	F8KZE4	F8KUZ6	F8KYX1	F8KY99-NA	F8KUZ4	NA	NA	NA	F8KWJ7	F8KXC9	F8L0M2	NA	F8KVG2
C	Protochlamydia amoebophila	1855	Q6MDJ4-NA	Q6MEG0	Q6MA23-NA	NA	NA	Q6ME81	NA	Q6MDD9	Q6MDD8	Q6ME33	NA	NA	NA	NA	NA	Q6MEG2	Q6ME05	NA	NA	Q6MBS6	NA	NA	NA	NA	Q6MBS3	Q6MBF3	Q6MF58	NA	Q6MEP6	Q6MAQ1	Q6MBS8	Q6MBS4	Q6MEG1	NA-Q6MBS2	Q6MBS7	Q6MA22	Q6MED1	Q6MBS5-NA	Q6MA24	NA	NA	NA	Q6MEZ0	Q6MEV9	Q6MDE5-NA	NA	Q6MA25
C	Simkania negevensis	2218	F8L9R4-NA	F8L6M9	F8L5B4-NA	NA	NA	F8L3Z7	NA	F8L810	F8L809	F8L3P2	NA	NA	NA	NA	NA	F8L6M7	F8L6T6	NA	NA	F8L9R1-NA	NA	NA	NA	NA	F8L9R3	F8L3H5	F8L582	NA	F8L443	F8L5F5	F8L9Q6-NA	F8L9R2	F8L6M8	NA-F8L9R4	F8L9R0	NA	F8L8T2	F8L5J7-NA	F8L4L0	NA	NA	NA	F8L5W9	F8L636-F8L9R1	F8L8A4	NA	F8L5B5
C	Waddlia chondrophila	1828	D6YV85-NA	D6YUB7	D6YTN7-NA	NA	NA	D6YS23	NA	D6YVH1	D6YVH2	D6YRW3	NA	NA	NA	NA	NA	D6YUB5	D6YRT7	NA	NA	D6YRP3-NA	NA	NA	NA	NA	D6YRP6	D6YS95	D6YTJ2	NA	D6YU85	D6YVJ9	D6YRP1	D6YRP5	D6YUB6	D6YWZ0	D6YRP2	D6YTN8	D6YS71	D6YRP4-NA	D6YTN6	NA	NA	NA	D6YT72-NA	D6YU66	D6YVG1	NA	D6YTN4
L	Lentisphaera araneosa	4727	149139958	NA	149136732-NA	NA	NA	149140974	NA	149139193	149137317	149136876	NA	NA	-149139484	NA	NA	149138805	149139994	NA	NA	149139937	NA	NA	NA	-149140528	149138802	149139940	NA	NA	149139944	NA	149140536-NA	149138312	149138804	149138803	149139936	NA	149141299	149138311-NA	149138756	NA	NA	NA	NA-149140491	NA	149140571-NA	NA	149137651
O	Candidatus Omnitrophus magneticus	2982	769408091	NA	769408948-NA	NA	NA	769412028	NA	769410445	769410446	769410444	-769411305	NA	-769411303	NA	NA	769409612	769408825	NA	NA	769411624	NA	NA	NA	NA	769409615	769411851	769411852	NA	769407385	769411627	769411626-NA	769409616	769409613	769409614	769411625	769410492	769407601	NA	769409310-NA	NA	NA	NA	NA-769411854	NA-769412063	NA	NA	NA
O	Omnitrophica bacterium OLB16	3553	1000278349-NA	1000273656-NA	NA	-1000273656	NA	NA	-1000274375	1000272506	1000275254	NA	-1000270703	NA	-1000278341	NA	NA	1000278351	1000277172	NA	NA	1000278345-NA	NA	-1000272748	NA	NA	1000278347	1000270688	NA	NA	1000276384	1000274561-1000274560	1000278343	1000278346	1000278350	NA-1000278349	1000278344	1000278578	1000268549	NA	1000278081-1000278082	-1000273146	NA	-1000270143	NA-1000270010	NA-1000270879	NA	NA	1000278079
O	Omnitrophica WOR_2 bacterium	2514	931519406	NA	NA	NA	NA	NA	NA	931520413-931521032	931520412	931520414	-931520383	NA	-931520381	-931520682	NA	931520370-NA	931518953	NA	NA	931520388	NA	NA	NA	NA	931520390	931520497	NA	NA	931520061	931520509	931520510	931520513-931520389	931520392	931520515-931520391	931520512-931520387	931518709	931520641-931521309	NA	931520809-NA	NA	NA	NA	NA-931520370	NA-931520369	931519366-NA	NA	931520015
PF	Cand. Kuenenia stuttgartiensis	4495	CAJ73156	NA	NA	NA	NA	NA	NA	CAJ72115	CAJ71744	CAJ72320	-CAJ73132	NA	NA	-CAJ72236	NA	CAJ73122	CAJ75021	NA	NA	CAJ73127	NA	NA	NA	NA	CAJ73126	CAJ72643	CAJ72642	NA	CAJ74073	CAJ74091	CAJ73131-NA	CAJ74243	CAJ73124	CAJ73125	CAJ73129	CAJ72251	CAJ74053	NA	CAJ74094	NA	NA	NA	NA-CAJ72640	CAJ72639	NA	NA	CAJ70990
PF	Phycisphaera mikurensis	2955	I0ICX5	NA	NA	NA	NA	NA	NA	I0IC99	I0IAM1	I0IJ00	-I0IG29	NA	NA	NA	NA	I0IGC1	I0IH37	NA	NA	I0ICG7	NA	NA	NA	NA	I0IHB9	I0IEC4	NA	NA	I0IIA6	I0IC90	I0IH25	I0IED7	I0IBR5	NA-I0IHB8	I0ICG8	NA	I0IJ24	NA	I0IBK1-NA	NA	NA	NA	I0ICI3-NA	I0ICI4-NA	NA	NA	I0II94
PF	planctomycete KSU-1	3456	386404330	NA	NA	NA	NA	NA	NA	386404776	386404880	386405974	-386403398	NA	NA	NA	NA	386403407	386405323	NA	NA	386403401	NA	NA	NA	NA	386403402	386403931	386403930	NA	386405638	386405656	386403107-NA	386403490	386403405	386403404	386403400	386404514	386405572	NA	386404536	NA	NA	NA	NA-386403928	386403926	NA	NA	386405391
PB	Blastopirellula marina	5311	NA	NA	NA	NA	NA	NA	NA	87285984	87287975	87289381	NA	NA	NA	NA	NA	NA	87285040	NA	NA	NA	NA	NA	NA	NA	87286116-NA	87290760	NA	NA	NA	87286020	NA	NA	87285161	NA	NA	NA	NA	NA	87285524-NA	NA	NA	NA	NA	NA	NA	NA	87286092
PB	Gemmata obscuriglobus	7089	497734621-NA	NA	NA	NA	NA	497735207	NA	497729950	497729891	497732245	-497722205	NA	NA	NA	NA	NA	657897873	NA	NA	NA	NA	NA	NA	NA	497720865-NA	NA	NA	NA	NA	497727003	NA	NA	NA	NA	NA	NA	NA	NA	NA	NA	NA	NA	NA	NA	NA	NA	497727152-497723816
PB	Isosphaera pallida	3737	E8R1L4-NA	NA	NA	NA	NA	E8R687	NA	E8R6B5	E8R5T5	E8R4P5	NA	NA	NA	NA	NA	NA	E8R5M6	NA	NA	NA	NA	NA	NA	NA	E8R393-NA	NA	NA	NA	NA	E8R6Q5	NA	NA	NA	NA	NA	NA	NA	NA	NA	NA	NA	NA	NA	NA	NA	NA	E8QWE2
PB	Pirellula staleyi	4548	NA	NA	NA	NA	NA	D2QYA8	NA	D2R9F4	D2R4F5	D2R217	-D2QXW4	NA	NA	NA	NA	NA	D2R7P7	NA	NA	NA	NA	NA	NA	NA	D2R7X4-NA	NA	NA	NA	NA	D2R8S0	NA	NA	D2R179	NA	NA	NA	NA	NA	D2R664-NA	NA	NA	NA	NA	NA	NA	NA	D2R357
PB	Planctomyces brasiliensis	4715	F0SL68-NA	NA	NA	NA	-F0SLJ6	F0SH13	NA	F0SN06	F0SP16	F0SPA1	-F0SQ09	NA	NA	NA	NA	F0SQF0	F0SP07	NA	NA	F0SG56-NA	NA	NA	NA	NA	F0SPA5	F0SN91	NA-F0SN92	NA	F0SSY6	F0SQW6	F0SQW5-NA	F0SPJ3	F0SL69	NA-F0SL68	F0SSQ4	NA	F0SKF7	NA	F0SMP8-NA	NA	NA	NA	NA-F0SLF0	F0STA3-F0SG56	NA	NA	F0SN86
PB	Planctopirus limnophila	4204	NA	NA	NA	NA	NA	NA	NA	D5SVD4	D5STR2	D5SNB0	-D5SME2	NA	NA	NA	NA	D5SXQ2	D5SYV8	NA	NA	D5STY0-NA	NA	NA	NA	NA	D5STY1	D5SQI2	NA	NA	D5SUH8	D5SME4	D5SME5-NA	D5SWQ4	D5SR60	D5SR59	D5SND0	NA	D5SNC0	NA	D5SY95-NA	NA	NA	NA	D5SY82	D5STX7	NA	NA	D5SWE8
PB	Gimesia maris	6480	148843158-NA	NA	NA	NA	NA	NA	NA	148844959	148842255	148844115	-148842797	NA	NA	NA	NA	148842434	148842460	NA	NA	148843156	NA	NA	NA	NA	148843157	148842335	NA	NA	148846357	148845922	148845921-NA	148841594	148843159	NA-148843158	148843155	NA	148847536	NA	148842595-NA	NA	NA	-148841549	NA-148843288	148846363-NA	NA	NA	148846979-148844611
PB	Rhodopirellula baltica	7325	Q7UQ71-NA	NA	NA	NA	NA	NA	NA	Q7UVB1	Q7UJD7	NA	-Q7UHD8	NA	NA	NA	NA	NA	Q7UJL4	NA	NA	NA	NA	NA	NA	NA	Q7UPJ8-NA	NA	NA	NA	NA	Q7UVF9	NA	NA	Q7UQT1	NA	NA	NA	NA	NA	Q7UVA5-NA	NA	NA	NA	NA	NA	NA	NA	Q7UQS9-Q7UW71
PB	Rhodopirellula europaea	5992	495930928-NA	NA	NA	NA	NA	NA	NA	495931238	495932164	NA	-495935626	NA	NA	NA	NA	NA	495933029	NA	NA	NA	NA	NA	NA	NA	495936114-NA	NA	NA	NA	NA	495931185	NA	NA	495933054	NA	NA	NA	NA	NA	495931249-NA	NA	NA	NA	NA	NA	NA	NA	495933058
PB	Rhodopirellula maiorica SM1	6973	NA	NA	NA	NA	NA	NA	NA	460169287	460165806	460166834	-460169568	NA	NA	NA	NA	NA	460159909	NA	NA	NA	NA	NA	NA	NA	460160386	NA	NA	NA	NA	460170436	NA	NA	460167159	NA	NA	NA	NA	NA	460166230-460169829	NA	NA	NA	NA	NA	NA	NA	460167089
PB	Rhodopirellula sallentina SM41	6873	NA	NA	NA	NA	NA	NA	NA	460933562	460928895	NA	-460935390	NA	NA	NA	NA	NA	460929844	NA	NA	NA	NA	NA	NA	NA	460933001-460935483	NA	NA	NA	460933532	460933531	NA	NA	460929940-NA	NA	NA	NA	NA	NA	460928407-NA	NA	NA	NA	NA	NA	NA	NA	NA-460930396
PB	Rhodopirellula sp. SWK7	7239	NA	NA	NA	NA	NA	NA	NA	460847087	460843153	NA	-460847504	NA	NA	NA	NA	NA	460844573	NA	NA	NA	NA	NA	NA	NA	460844930-NA	NA	NA	NA	NA	460843364	NA	NA	460846543-NA	NA	NA	NA	NA	NA	460843172-NA	NA	NA	NA	NA	NA	NA	NA	NA-460843819
PB	Schlesneria paludicola	6822	NA	NA	NA	NA	NA	NA	NA	656315369	498268844	498272824	NA	NA	NA	NA	NA	498273312	498270001	NA	NA	498271897	NA	NA	NA	NA	498270738	656314391	NA	NA	498270381	498273499	NA	498273606	498271924-NA	NA	656314723	NA	498272112	NA	498268310-NA	NA	NA	NA	NA-498268800	498272719	NA	NA	498269309
PB	Singulisphaera acidiphila	7252	NA	NA	NA	NA	NA	L0DE35	NA	L0DLK7	L0DK27	L0DF30	-L0DN96	NA	NA	NA	NA	NA	L0D921	NA	NA	NA	NA	NA	NA	NA	L0DA32-NA	NA	NA	NA	NA	L0DNI6	L0DLX1-NA	NA	L0DE01	NA	NA	NA	L0DHH4	NA	L0DF79-NA	NA	NA	NA	NA	NA	NA	NA	L0DS05
PB	Zavarzinella formosa	7996	NA	NA	NA	NA	NA	NA	NA	657929071	521957747	521960143	-521957149	NA	NA	NA	NA	NA	NA	NA	NA	NA	NA	NA	NA	NA	NA	NA	NA	NA	NA	521961889	NA	NA	NA	NA	NA	NA	NA	NA	NA	NA	NA	NA	NA	NA	NA	NA	521958567
V	Akkermansia muciniphila	2220	B2UN53-B2UP50	B2UPW6	NA	NA	NA	B2UNH0	NA	B2UMF2	B2UMF1	B2ULA2	-B2UPW3	NA	-B2ULV3	NA	NA	B2UPL2	B2UPB4	NA	NA	B2UPW0	NA	-B2ULV2	NA	NA	B2UPL5	B2UP08	NA	NA	B2UNJ3	NA	B2UPW2	B2UPV8	B2UPL3	NA-B2UPL4	B2UPW1	NA	B2ULM3	B2UQB9-NA	B2ULE6-B2UPY4	-B2ULX7	NA	NA	NA-B2UNY2	NA	NA	NA	NA
V	Chthoniobacter flavus	6251	494039720	494039723-494036587	NA	NA	NA	494037796-494038534	NA	494036073	494036074	494036071	-494038129	NA	-494038127	-494038825	NA	494040135-NA	494037353	NA	NA	NA-494038133	NA	-494038126	NA	NA	494038136	494039127	494039128	-494035487	494036706	NA	494038131	494038135	494038138	494038137	494038132	494036682	494039226	494038134-NA	NA	NA	NA	NA	NA-494036343	494038133-494035853	NA	NA	494040480
V	Coraliomargarita akajimensis	3018	D5EIA9	D5EQ98	NA	NA	NA	NA	NA	D5EJ55	D5EJ56	D5EJL8	-D5EI47	NA	-D5EI49	NA	NA	D5EI38	D5ELD5	NA	NA	D5EI44	NA	-D5EI50	NA	-D5EMJ5	D5EI41	D5EKS3	D5EKS4	NA	D5EKR5	D5EI46-NA	D5EMM9-NA	D5EI42	D5EI39	NA-D5EI40	D5EI45	NA	D5EHM9	D5EI43-NA	D5EJ75	NA	NA	NA	NA-D5EKS6	D5EK01	D5ELE1	NA	D5ERF4
V	Methylacidiphilum fumariolicum	2244	496352897	496352327	496352543-NA	NA	NA	496349960-496349831	NA	496351142	496351140	496351143	-496349256	NA	-496349258	-496350349	NA	496349237	496351800	NA	NA	496349253	NA	-496349260	NA	NA	496349251	496350209	496350211	NA	496351819	NA	496349255-NA	496352480	496349239	496349250	496349254	NA	496350995	496349252-NA	496352717	NA	NA	NA	NA-496350215	496350217	496351802	NA	496352715
V	Methylacidiphilum infernorum	2099	B3DWZ0	B3DZ62	B3E0A7-NA	NA	NA	B3DW70-B3E172	NA	B3DY26	B3DY25	B3DY27	-B3DVV9	NA	-B3DVV7	-B3DY94	NA	B3DVW8	B3DYX3	NA	NA	B3DVW2	NA	NA	NA	NA	B3DVW4	B3DWV6	B3DWV7	NA	B3DYW2	NA	B3DVW0	B3DZW5	B3DVW6	NA-B3DVW5	B3DVW1	NA	B3DXZ2	B3DVW3-NA	B3E130	NA	NA	NA	NA-B3DWV9	B3DWW0	B3DYX2	NA	B3E129
V	Opitutus terrae	4518	B1ZW02	B1ZQS0-B1ZSM0	B1ZX72-NA	NA	NA	B1ZV09	NA	B1ZN19	B1ZN18	B1ZZ82	-B1ZUU9	NA	-B1ZUV1	NA	NA	B1ZU27	B1ZUR7	NA	NA	B1ZU35	NA	-B1ZUV2	NA	NA	B1ZU32	B1ZQX1	NA-B1ZQX3	NA	B1ZQ87	B1ZUU8-B1ZTY9	NA	B1ZU33	B1ZU28	NA-B1ZU29	B1ZU31	B1ZP02	B1ZZ22	B1ZU34-NA	B1ZN13	NA	NA	NA	NA-B1ZPT0	B1ZQA2	B1ZUR6	NA	B1ZQW0
V	Rubritalea marina	2556	648600929	517800739-517800927	517799393-NA	NA	NA	517800645	NA	517799353	517799354	517800836	-517799839	NA	-517799841	NA	NA	517799302	517799498	NA	NA	NA	NA	NA	NA	NA	517799305	517799621	517799622	NA	517798941	NA	648601031	517799306	NA	NA-517799304	648601030	517799282	NA	517799307-NA	517799234	NA	-517798783	NA	NA-517799624	517800591	NA	NA	NA
V	Verrucomicrobiae bacterium	4525	495372879	495375787	NA	NA	NA	NA-495378119	NA	495375081	495374752	495372850	-495380935	NA	-495380879	NA	NA	495380715	495378928	NA	NA	495380961	NA	-495380746	NA	NA	495380623	495375867	NA-495375898	NA	495377475	495380847-NA	NA-495380847	495380621	495380734	NA-495380908	495380611	NA	495374431	495374881-NA	495379478	NA	NA	NA	NA-495376079	495378622	495380455-NA	NA	495374339
V	Verrucomicrobium spinosum	6235	497643724	497650815	497645837-NA	NA	NA	497649965-497645158	NA	497646575	497646574	497646576	-497648375	NA	-497648372	NA	NA	497648608	497645854	NA	NA	NA-497648600	NA	-497648371	NA	NA	497648603	497648197	497648195	NA	497646665	NA	497648361	497648602	497648607	497648605	497648599	497645834	497650841	NA	497645734	-497644244	-497649388	-497645423	NA-497648193	497649662-NA	497645852-NA	NA	497644079
[truncated: 3 more columns]

## Sheet: W. chondrophila
Phylum	Species	Alr1	AmiA	AmiB	DacC	DapA	DapB	DapF	DapL	FtsI	FtsK	FtsL	FtsQ	FtsW	MraY	MreB	MreC	MurA	MurB	MurC	MurD	MurE	MurF	MurG	MurI	MurJ	NlpD	PaL	Pbp2	RodA	RodZ	TolB	TolQ
C	Chlamydia trachomatis	O84761-2e-27	O84270-6e-45	O84606-1e-09	O84555-5e-55	O84366-5e-24	O84369-1e-11	O84437-5e-33	O84395-2e-117	O84272-0.0	O84744-0.0	O84273-6e-13	O84769-5e-08	O84765-7e-103	O84762-1e-62	O84715-0.0	O84643-3e-16	O84461-7e-163	P0CD77-3e-77	O84767-3e-96	O84763-8e-63	O84271-1e-113	NA	O84766-9e-41	NA	Q46378-9e-72	O84764-7e-38	O84605-1e-34	O84688-0.0	O84731-2e-124	O84012-2e-28	O84604-4e-93	O84601-1e-27
C	Chlamydophila abortus	Q5L519-6e-33	Q5L6B1-6e-50	Q5L4R1-1e-08	Q5L743-2e-64	Q5L5G7-1e-21	Q5L5G4-3e-06	Q5L6P2-2e-30	Q5L6M0-5e-121	Q5L6B3-0.0	Q5L500-0.0	Q5L6B4-2e-16	Q5L528-3e-06	Q5L523-2e-103	Q5L520-9e-66	Q5L4X0-0.0	Q5L7A4-1e-30	Q5L6U5-2e-170	Q5L5A3-1e-71	Q5L525-2e-104	Q5L521-1e-69	Q5L6B2-1e-113	NA	Q5L524-5e-46	NA	Q5L797-2e-70	Q5L522-2e-43	Q5L4R2-2e-36	Q5L761-0.0	Q5L4Y7-4e-128	Q5L6I3-2e-31	Q5L4R3-5e-93	Q5L4R6-1e-29
C	Chlamydophila felis	Q255W9-1e-32	Q253Y5-2e-50	Q256I0-7e-09	Q252S9-4e-66	Q255G0-2e-24	Q255G3-6e-05	Q253I6-7e-32	Q253K9-2e-117	Q253Y2-0.0	Q255Y9-0.0	Q253Y1-5e-15	Q255W0-2e-06	Q255W5-4e-105	Q255W8-5e-68	Q256B9-0.0	Q252L6-1e-30	Q253D0-7e-170	Q255M5-6e-73	Q255W3-3e-103	Q255W7-5e-71	Q253Y4-1e-124	NA	Q255W4-8e-44	NA	Q252M3-1e-71	Q255W6-3e-40	Q256H9-2e-38	Q252R0-0.0	Q256A2-3e-130	Q253Q8-4e-28	Q256H8-2e-92	Q256H5-3e-30
C	Chlamydophila pecorum	F4DJX5-9e-34	F4DIJ5-3e-48	F4DK87-7e-10	F4DKI8-8e-64	F4DJI3-2e-23	F4DJI6-8e-14	F4DKZ3-5e-27	F4DL16-3e-108	F4DIJ3-0.0	F4DJZ4-0.0	F4DIJ2-8e-12	F4DJW6-4e-06	F4DJX1-3e-97	F4DJX4-5e-64	F4DK24-0.0	F4DKC6-4e-31	F4DKT7-5e-167	F4DJP7-8e-66	F4DJW9-1e-102	F4DJX3-3e-64	F4DIJ4-1e-126	NA	F4DJX0-2e-49	NA	F4DKD4-2e-70	F4DJX2-1e-31	F4DK86-2e-34	F4DKG9-0.0	F4DK07-3e-128	F4DIC3-8e-24	F4DK85-5e-95	F4DK82-3e-34
C	Chlamydophila pneumoniae	15618808-2e-35	15618332-2e-42	15618689-3e-13	15618582-2e-58	15618958-1e-23	15618955-2e-10	15618430-8e-28	15618406-1e-108	15618334-0.0	15618789-0.0	15618335-2e-13	15618817-2e-05	15618812-4e-102	15618809-2e-74	15618759-0.0	15618649-5e-35	15618482-8e-170	15618896-6e-77	15618814-1e-103	15618810-1e-71	15618333-3e-125	NA	15618813-2e-48	NA	15618640-5e-71	15618811-4e-36	15618690-1e-33	15618604-0.0	15618776-5e-119	15618977-9e-28	15618691-3e-94	15618694-6e-31
C	Chlamydophila psittaci	F0T523-1e-33	F0T3Q9-3e-50	F4CHC5-4e-08	F4CHM9-2e-66	F0T4M3-2e-20	F0T4M6-3e-05	F0T3B6-4e-34	F0T3D9-2e-119	F0T3Q6-0.0	F4CH30-0.0	F0T3Q5-2e-16	F0T514-9e-07	F0T519-1e-101	F0T522-3e-66	F0T571-0.0	F0T5H0-2e-30	F0T364-1e-168	F0T4T6-3e-73	F0T517-5e-102	F0T521-8e-70	F0T3Q8-1e-119	NA	F4CH06-4e-45	NA	F0T5H7-9e-71	F0T520-3e-43	F0T5D0-6e-35	F0T5L4-0.0	F4CH44-3e-129	F0T3I4-1e-31	F0T5C9-1e-91	F0T5C6-7e-30
C	Parachlamydia acanthamoebae	F8L209-0.0	F8L103-3e-72	F8KUZ5-2e-29	F8L1M9-3e-126	F8KVP6-3e-92	F8KVP7-3e-73	F8KW07-3e-79	F8KVP4-4e-157	F8L101-0.0	F8L269-0.0	F8L0Z5-2e-28	F8KZE7-7e-37	F8KY98-4e-135	F8KYA1-0.0	F8KYQ5-0.0	F8KV02-2e-74	F8KV32-0.0	F8KYL7-9e-109	F8KZE5-7e-163	F8KYA0-9e-120	F8L102-0.0	NA	F8KZE4-6e-87	F8KUZ6-9e-74	F8KYX1-9e-133	F8KY99-3e-47	F8KUZ4-3e-86	F8KWJ7-0.0	F8KXC9-7e-170	F8L0M2-2e-55	F8KVG2-2e-136	F8KVF9-1e-67
C	Protochlamydia amoebophila	Q6MDJ4-0.0	Q6MEG0-4e-64	Q6MA23-2e-38	Q6ME81-6e-115	Q6MDD9-1e-95	Q6MDD8-2e-73	Q6ME33-1e-69	Q6MDE0-5e-151	Q6MEG2-0.0	Q6ME05-0.0	Q6MEG3-3e-27	Q6MBS9-6e-37	Q6MBS6-8e-135	Q6MBS3-0.0	Q6MBF3-0.0	Q6MF58-6e-79	Q6MEP6-0.0	Q6MAQ1-1e-115	Q6MBS8-7e-149	Q6MBS4-2e-111	Q6MEG1-0.0	NA	Q6MBS7-1e-90	Q6MA22-1e-67	Q6MED1-1e-135	Q6MBS5-1e-43	Q6MA24-1e-72	Q6MEZ0-0.0	Q6MEV9-0.0	Q6MDE5-6e-54	Q6MA25-1e-157	Q6MA28-1e-69
C	Simkania negevensis	F8L9R4-2e-25	F8L6M9-6e-54	F8L5B4-8e-19	F8L3Z7-6e-102	F8L810-5e-83	F8L809-9e-64	F8L3P2-1e-49	F8L812-1e-136	F8L6M7-0.0	F8L6T6-0.0	F8L6M6-4e-17	F8L5J5-7e-30	F8L9R1-2e-106	F8L9R3-0.0	F8L3H5-0.0	F8L582-6e-52	F8L443-0.0	F8L5F5-6e-95	F8L9Q6-2e-126	F8L9R2-5e-90	F8L6M8-7e-156	NA	F8L9R0-6e-84	NA	F8L8T2-1e-104	F8L5J7-2e-40	F8L4L0-6e-53	F8L5W9-0.0	F8L636-1e-152	F8L8A4-2e-50	F8L5B5-1e-106	F8L5B7-1e-63
C	Waddlia chondrophila	D6YV85-0.0	D6YUB7-3e-171	D6YTN7-1e-138	D6YS23-0.0	D6YVH1-0.0	D6YVH2-1e-173	D6YRW3-0.0	D6YVH0-0.0	D6YUB5-0.0	D6YRT7-0.0	D6YUB4-5e-66	D6YRP0-0.0	D6YRP3-0.0	D6YRP6-0.0	D6YS95-0.0	D6YTJ2-0.0	D6YU85-0.0	D6YVJ9-0.0	D6YRP1-0.0	D6YRP5-0.0	D6YUB6-0.0	D6YWZ0-0.0	D6YRP2-0.0	D6YTN8-0.0	D6YS71-0.0	D6YRP4-3e-168	D6YTN6-0.0	D6YT72-0.0	D6YU66-0.0	D6YVG1-1e-94	D6YTN4-0.0	D6YTN1-0.0
L	Lentisphaera araneosa	149139958-2e-34	NA	149136732-3e-07	149140974-4e-07	149139193-6e-76	149137317-9e-20	149136876-8e-40	149140543-4e-20	149138805-5e-58	149139994-1e-130	NA	NA	149139937-5e-27	149138802-7e-77	149139940-4e-136	NA	149139944-2e-47	NA	149140536-2e-38	149138312-2e-45	149138804-8e-70	149138803-2e-15	149139936-3e-39	NA	149141299-2e-32	149138311-2e-19	149138756-2e-20	NA	NA	149140571-2e-11	149137651-1e-07	149140566-2e-19
O	Candidatus Omnitrophus magneticus	769408091-4e-31	NA	769408948-3e-05	769412028-1e-09	769410445-2e-71	769410446-5e-26	769410444-2e-51	769410447-2e-36	769409612-3e-53	769408825-7e-135	NA	NA	769411624-4e-31	769409615-1e-104	769411851-7e-158	769411852-6e-20	769407385-3e-77	769411627-6e-46	769411626-3e-86	769409616-4e-59	769409613-1e-95	769409614-1e-33	769411625-1e-35	769410492-2e-61	769407601-6e-35	NA	769409310-8e-24	NA	NA	NA	NA	NA
O	Omnitrophica bacterium OLB16	1000278349-1e-25	1000273656-4e-14	NA	NA	1000272506-1e-52	1000275254-7e-11	NA	1000275297-1e-27	1000278351-7e-49	1000277172-4e-143	NA	NA	1000278345-1e-28	1000278347-4e-91	1000270688-3e-138	NA	1000276384-4e-59	1000274561-5e-16	1000278343-1e-81	1000278346-2e-63	1000278350-1e-104	NA	1000278344-2e-39	1000278578-2e-73	1000268549-6e-42	NA	1000278081-7e-30	NA	NA	NA	1000278079-1e-17	1000278075-8e-19
O	Omnitrophica WOR_2 bacterium	931519406-7e-63	NA	NA	NA	931520413-2e-78	931520412-5e-28	931520414-6e-65	931521030-2e-38	931520370-1e-25	931518953-4e-149	NA	NA	931520388-2e-45	931520390-4e-100	931520497-7e-139	NA	931520061-2e-69	931520509-1e-52	931520510-2e-117	931520513-4e-55	931520392-2e-122	931520515-3e-28	931520512-1e-39	931518709-3e-70	931520641-8e-34	NA	931520809-1e-19	NA	NA	931519366-5e-05	931520015-3e-06	NA
PF	Cand. Kuenenia stuttgartiensis	CAJ73156-5e-55	NA	NA	NA	CAJ72115-6e-74	CAJ71744-5e-19	CAJ72320-4e-30	CAJ71455-2e-19	CAJ73122-4e-49	CAJ75021-1e-137	NA	NA	CAJ73127-5e-36	CAJ73126-3e-96	CAJ72643-2e-131	CAJ72642-1e-20	CAJ74073-2e-59	CAJ74091-3e-38	CAJ73131-3e-78	CAJ74243-2e-35	CAJ73124-9e-109	CAJ73125-2e-27	CAJ73129-2e-47	CAJ72251-9e-18	CAJ74053-6e-45	NA	CAJ74094-3e-10	NA	CAJ72639-3e-37	NA	CAJ70990-1e-20	NA
PF	Phycisphaera mikurensis	I0ICX5-6e-36	NA	NA	NA	I0IC99-9e-73	I0IAM1-7e-20	I0IJ00-2e-22	I0IDI1-7e-111	I0IGC1-2e-34	I0IH37-4e-128	NA	NA	I0ICG7-1e-26	I0IHB9-7e-65	I0IEC4-7e-128	NA	I0IIA6-8e-55	I0IC90-1e-30	I0IH25-7e-48	I0IED7-7e-21	I0IBR5-2e-87	NA	I0ICG8-1e-39	NA	I0IJ24-4e-32	NA	I0IBK1-8e-14	I0ICI3-3e-07	I0ICI4-8e-31	NA	I0II94-5e-31	NA
PF	planctomycete KSU-1	386404330-5e-60	NA	NA	NA	386404776-4e-75	386404880-1e-18	386405974-4e-33	386403357-2e-21	386403407-9e-54	386405323-2e-136	NA	NA	386403401-3e-36	386403402-2e-87	386403931-4e-131	386403930-9e-14	386405638-5e-63	386405656-4e-41	386403107-3e-87	386403490-1e-41	386403405-2e-110	386403404-2e-28	386403400-6e-47	386404514-8e-26	386405572-2e-34	NA	386404536-8e-12	NA	386403926-1e-35	NA	386405391-1e-18	NA
PB	Blastopirellula marina	NA	NA	NA	NA	87285984-2e-84	87287975-2e-21	87289381-1e-29	87290894-2e-22	NA	87285040-3e-136	NA	NA	NA	87286116-3e-07	87290760-3e-56	NA	NA	87286020-4e-35	NA	NA	87285161-4e-75	NA	NA	NA	NA	NA	87285524-3e-20	NA	NA	NA	87286092-2e-28	NA
PB	Gemmata obscuriglobus	497734621-7e-10	NA	NA	497735207-4e-19	497729950-6e-72	497729891-4e-22	497732245-4e-38	497724574-5e-21	NA	657897873-2e-132	NA	NA	NA	497720865-6e-06	NA	NA	NA	497727003-3e-27	NA	NA	NA	NA	NA	NA	NA	NA	NA	NA	NA	NA	497727152-1e-12	NA
PB	Isosphaera pallida	E8R1L4-2e-07	NA	NA	E8R687-2e-24	E8R6B5-1e-70	E8R5T5-3e-26	E8R4P5-9e-40	E8R078-5e-34	NA	E8R5M6-4e-126	NA	NA	NA	E8R393-6e-09	NA	NA	NA	E8R6Q5-2e-36	NA	NA	NA	NA	NA	NA	NA	NA	NA	NA	NA	NA	E8QWE2-1e-07	NA
PB	Pirellula staleyi	NA	NA	NA	D2QYA8-3e-16	D2R9F4-3e-73	D2R4F5-2e-21	D2R217-5e-34	D2R434-2e-20	NA	D2R7P7-7e-140	NA	NA	NA	D2R7X4-2e-05	NA	NA	NA	D2R8S0-1e-36	NA	NA	D2R179-2e-63	NA	NA	NA	NA	NA	D2R664-8e-15	NA	NA	NA	D2R357-1e-27	NA
PB	Planctomyces brasiliensis	F0SL68-4e-22	NA	NA	F0SH13-2e-27	F0SN06-3e-76	F0SP16-3e-15	F0SPA1-2e-39	F0SII0-3e-116	F0SQF0-3e-50	F0SP07-3e-134	NA	NA	F0SG56-3e-25	F0SPA5-2e-75	F0SN91-1e-103	NA	F0SSY6-1e-64	F0SQW6-6e-50	F0SQW5-9e-41	F0SPJ3-4e-32	F0SL69-1e-90	NA	F0SSQ4-5e-37	NA	F0SKF7-6e-38	NA	F0SMP8-1e-16	NA	F0STA3-4e-26	NA	F0SN86-4e-24	NA
PB	Planctopirus limnophila	NA	NA	NA	NA	D5SVD4-4e-80	D5STR2-3e-18	D5SNB0-2e-30	D5SY13-1e-115	D5SXQ2-2e-49	D5SYV8-8e-136	NA	NA	D5STY0-3e-26	D5STY1-4e-75	D5SQI2-1e-90	NA	D5SUH8-2e-58	D5SME4-5e-45	D5SME5-2e-34	D5SWQ4-2e-35	D5SR60-3e-106	D5SR59-1e-27	D5SND0-2e-39	NA	D5SNC0-4e-31	NA	D5SY95-1e-15	D5SY82-1e-18	D5STX7-5e-29	NA	D5SWE8-7e-27	NA
PB	Gimesia maris	148843158-7e-33	NA	NA	NA	148844959-5e-74	148842255-2e-20	148844115-1e-36	148846599-4e-127	148842434-4e-49	148842460-6e-140	NA	NA	148843156-1e-25	148843157-3e-80	148842335-3e-104	NA	148846357-5e-56	148845922-5e-47	148845921-6e-62	148841594-1e-23	148843159-3e-104	NA	148843155-1e-30	NA	148847536-2e-35	NA	148842595-4e-17	NA	148846363-1e-15	NA	148846979-1e-20	NA
PB	Rhodopirellula baltica	Q7UQ71-4e-09	NA	NA	NA	Q7UVB1-7e-83	Q7UJD7-1e-20	NA	Q7UN28-3e-18	NA	Q7UJL4-1e-129	NA	NA	NA	Q7UPJ8-8e-19	NA	NA	NA	Q7UVF9-2e-31	NA	NA	Q7UQT1-3e-16	NA	NA	NA	NA	NA	Q7UVA5-9e-14	NA	NA	NA	Q7UQS9-7e-24	NA
PB	Rhodopirellula europaea	495930928-3e-09	NA	NA	NA	495931238-1e-81	495932164-2e-20	NA	495937293-1e-18	NA	495933029-5e-130	NA	NA	NA	495936114-3e-18	NA	NA	NA	495931185-3e-31	NA	NA	495933054-3e-14	NA	NA	NA	NA	NA	495931249-1e-14	NA	NA	NA	495933058-2e-22	NA
PB	Rhodopirellula maiorica SM1	NA	NA	NA	NA	460169287-8e-74	460165806-5e-24	460166834-4e-31	460167509-6e-20	NA	460159909-2e-139	NA	NA	NA	460160386-3e-10	NA	NA	NA	460170436-2e-36	NA	NA	460167159-5e-28	NA	NA	NA	NA	NA	460166230-1e-12	NA	NA	NA	460167089-5e-21	NA
PB	Rhodopirellula sallentina SM41	NA	NA	NA	NA	460933562-3e-80	460928895-6e-18	NA	460934639-3e-18	NA	460929844-4e-137	NA	NA	NA	460933001-2e-11	NA	NA	460933532-2e-48	460933531-9e-34	NA	NA	460929940-3e-17	NA	NA	NA	NA	NA	460928407-8e-13	NA	NA	NA	NA	NA
PB	Rhodopirellula sp. SWK7	NA	NA	NA	NA	460847087-2e-79	460843153-3e-18	NA	460846630-3e-18	NA	460844573-7e-133	NA	NA	NA	460844930-2e-11	NA	NA	NA	460843364-3e-31	NA	NA	460846543-2e-17	NA	NA	NA	NA	NA	460843172-1e-13	NA	NA	NA	NA	NA
PB	Schlesneria paludicola	NA	NA	NA	NA	656315369-1e-78	498268844-4e-16	498272824-6e-33	498268206-3e-121	498273312-1e-53	498270001-6e-130	NA	NA	498271897-1e-30	498270738-3e-80	656314391-4e-107	NA	498270381-1e-63	498273499-5e-47	NA	498273606-3e-37	498271924-6e-13	NA	656314723-7e-36	NA	498272112-5e-31	NA	498268310-6e-25	NA	498272719-4e-20	NA	498269309-3e-29	NA
PB	Singulisphaera acidiphila	NA	NA	NA	L0DE35-2e-23	L0DLK7-7e-73	L0DK27-7e-24	L0DF30-7e-39	L0DLD4-4e-36	NA	L0D921-4e-130	NA	NA	NA	L0DA32-9e-27	NA	NA	NA	L0DNI6-4e-44	L0DLX1-2e-38	NA	L0DE01-1e-66	NA	NA	NA	L0DHH4-3e-14	NA	L0DF79-3e-10	NA	NA	NA	L0DS05-4e-08	NA
PB	Zavarzinella formosa	NA	NA	NA	NA	657929071-4e-73	521957747-1e-20	521960143-9e-40	521961717-4e-21	NA	NA	NA	NA	NA	NA	NA	NA	NA	521961889-3e-35	NA	NA	NA	NA	NA	NA	NA	NA	NA	NA	NA	NA	521958567-6e-15	NA
V	Akkermansia muciniphila	B2UN53-9e-39	B2UPW6-8e-20	NA	B2UNH0-2e-17	B2UMF2-1e-78	B2UMF1-3e-29	B2ULA2-5e-60	B2URC5-1e-114	B2UPL2-9e-38	B2UPB4-3e-127	NA	NA	B2UPW0-3e-31	B2UPL5-3e-102	B2UP08-9e-143	NA	B2UNJ3-6e-69	NA	B2UPW2-3e-76	B2UPV8-2e-65	B2UPL3-2e-127	NA	B2UPW1-4e-39	NA	B2ULM3-2e-27	B2UQB9-2e-06	B2ULE6-5e-10	NA	NA	NA	NA	NA
V	Chthoniobacter flavus	494039720-8e-35	494039723-4e-39	NA	494037796-4e-36	494036073-1e-76	494036074-5e-22	494036071-3e-61	494036683-4e-112	494040135-2e-24	494037353-2e-133	NA	NA	NA	494038136-2e-95	494039127-7e-84	494039128-3e-13	494036706-3e-62	NA	494038131-3e-80	494038135-4e-52	494038138-8e-128	494038137-1e-30	494038132-4e-53	494036682-3e-41	494039226-1e-37	494038134-1e-08	NA	NA	494038133-5e-36	NA	494040480-2e-23	494040484-1e-16
V	Coraliomargarita akajimensis	D5EIA9-1e-49	D5EQ98-2e-26	NA	NA	D5EJ55-6e-63	D5EJ56-1e-22	D5EJL8-6e-22	D5EM89-3e-27	D5EI38-2e-51	D5ELD5-4e-148	NA	NA	D5EI44-9e-26	D5EI41-6e-94	D5EKS3-6e-145	D5EKS4-2e-15	D5EKR5-1e-64	D5EI46-2e-42	D5EMM9-4e-40	D5EI42-4e-44	D5EI39-4e-106	NA	D5EI45-7e-34	NA	D5EHM9-7e-28	D5EI43-3e-13	D5EJ75-2e-13	NA	D5EK01-8e-34	D5ELE1-2e-08	D5ERF4-9e-22	D5EQG4-8e-18
V	Methylacidiphilum fumariolicum	496352897-1e-38	496352327-9e-22	496352543-3e-13	496349960-4e-26	496351142-2e-74	496351140-4e-29	496351143-3e-50	496350393-6e-21	496349237-2e-56	496351800-6e-136	NA	NA	496349253-2e-40	496349251-3e-92	496350209-5e-157	496350211-3e-12	496351819-1e-73	NA	496349255-2e-62	496352480-2e-33	496349239-2e-117	496349250-1e-24	496349254-3e-42	NA	496350995-9e-37	496349252-1e-27	496352717-3e-27	NA	496350217-1e-35	496351802-1e-19	496352715-1e-25	496352707-2e-23
V	Methylacidiphilum infernorum	B3DWZ0-1e-42	B3DZ62-3e-21	B3E0A7-3e-11	B3DW70-3e-21	B3DY26-2e-75	B3DY25-4e-28	B3DY27-4e-49	B3DY64-6e-22	B3DVW8-4e-54	B3DYX3-2e-137	NA	NA	B3DVW2-2e-39	B3DVW4-6e-90	B3DWV6-3e-154	B3DWV7-4e-15	B3DYW2-2e-75	NA	B3DVW0-8e-60	B3DZW5-3e-38	B3DVW6-7e-108	NA	B3DVW1-3e-46	NA	B3DXZ2-7e-37	B3DVW3-7e-07	B3E130-2e-26	NA	B3DWW0-3e-36	B3DYX2-3e-27	B3E129-3e-25	B3E124-4e-14
V	Opitutus terrae	B1ZW02-5e-44	B1ZQS0-3e-29	B1ZX72-3e-09	B1ZV09-2e-16	B1ZN19-1e-60	B1ZN18-7e-26	B1ZZ82-1e-22	B2A0D8-9e-122	B1ZU27-1e-38	B1ZUR7-2e-153	NA	NA	B1ZU35-1e-16	B1ZU32-1e-87	B1ZQX1-2e-149	NA	B1ZQ87-7e-37	B1ZUU8-2e-54	NA	B1ZU33-3e-44	B1ZU28-8e-116	NA	B1ZU31-6e-35	B1ZP02-1e-36	B1ZZ22-3e-33	B1ZU34-3e-22	B1ZN13-1e-14	NA	B1ZQA2-6e-30	B1ZUR6-2e-07	B1ZQW0-1e-13	B1ZU38-2e-16
V	Rubritalea marina	648600929-3e-36	517800739-1e-40	517799393-4e-10	517800645-7e-18	517799353-9e-75	517799354-8e-25	517800836-8e-55	517798538-3e-116	517799302-7e-47	517799498-4e-141	NA	NA	NA	517799305-3e-94	517799621-2e-144	517799622-1e-13	517798941-3e-64	NA	648601031-4e-74	517799306-4e-57	NA	NA	648601030-1e-47	517799282-2e-27	NA	517799307-4e-20	517799234-2e-08	NA	517800591-1e-16	NA	NA	NA
V	Verrucomicrobiae bacterium	495372879-2e-35	495375787-1e-22	NA	NA	495375081-5e-64	495374752-2e-31	495372850-1e-51	495377496-5e-119	495380715-3e-44	495378928-1e-158	NA	NA	495380961-7e-31	495380623-2e-91	495375867-9e-146	NA	495377475-1e-40	495380847-1e-43	NA	495380621-4e-49	495380734-3e-107	NA	495380611-3e-39	NA	495374431-1e-30	495374881-5e-10	495379478-3e-10	NA	495378622-8e-35	495380455-7e-09	495374339-3e-15	495375104-6e-23
V	Verrucomicrobium spinosum	497643724-8e-38	497650815-3e-31	497645837-2e-05	497649965-2e-21	497646575-4e-76	497646574-1e-18	497646576-5e-53	497646848-1e-113	497648608-6e-32	497645854-1e-60	NA	NA	NA	497648603-3e-91	497648197-9e-150	497648195-2e-13	497646665-4e-60	NA	497648361-3e-79	497648602-1e-48	497648607-2e-115	497648605-5e-28	497648599-3e-40	497645834-2e-72	497650841-1e-30	NA	497645734-1e-11	NA	497649662-1e-28	497645852-4e-10	497644079-3e-25	NA

## Sheet: E. coli
Phylum	Species	Alr1	AmiA	AmiB	AmiC	AmiD	DacC	DadX	DapA	DapB	DapF	DdlB	EnvC	FtsA	FtsB	FtsE	FtsI	FtsK	FtsN	FtsP	FtsW	FtsX	FtsZ	LpoA	LpoB	MraY	MreB	MreC	MtgA	MurA	MurB	MurC	MurD	MurE	MurF	MurG	MurI	MurJ	NlpD	PaL	Pbp1A	Pbp1B	Pbp1C	Pbp2	RodA	RodZ	TolA	TolB	TolQ
C	Chlamydia trachomatis	NA	O84270-7e-53	NA	NA	NA	O84555-1e-64	NA	O84366-1e-89	O84369-3e-70	O84437-1e-70	NA	NA	NA	NA	NA	O84272-9e-117	O84744-0.0	NA	NA	O84765-3e-79	NA	NA	NA	NA	O84762-1e-79	O84715-6e-132	O84643-8e-04	NA	O84461-2e-159	P0CD77-5e-66	O84767-5e-118	O84763-6e-97	O84271-4e-111	O84761-4e-105	O84766-1e-84	NA	Q46378-2e-89	NA	O84605-2e-39	NA	NA	NA	NA	NA	O84012-1e-10	NA	O84604-1e-54	O84601-1e-33
C	Chlamydophila abortus	NA	Q5L6B1-3e-53	NA	NA	NA	Q5L743-1e-70	NA	Q5L5G7-8e-96	Q5L5G4-4e-75	Q5L6P2-1e-70	NA	NA	NA	NA	NA	Q5L6B3-4e-119	Q5L500-1e-177	NA	NA	Q5L523-1e-77	NA	NA	NA	NA	Q5L520-5e-92	Q5L4X0-5e-133	Q5L7A4-2e-10	NA	Q5L6U5-9e-171	Q5L5A3-1e-68	Q5L525-4e-124	Q5L521-1e-99	Q5L6B2-7e-110	Q5L519-1e-105	Q5L524-3e-81	NA	Q5L797-1e-94	NA	Q5L4R2-2e-37	NA	NA	NA	Q5L761-3e-57	Q5L4Y7-2e-67	Q5L6I3-1e-11	NA	Q5L4R3-7e-57	NA
C	Chlamydophila felis	NA	Q253Y5-5e-54	NA	NA	NA	Q252S9-2e-71	NA	Q255G0-3e-95	Q255G3-4e-72	Q253I6-3e-73	NA	NA	NA	NA	NA	Q253Y2-1e-117	Q255Y9-5e-179	NA	NA	Q255W5-1e-77	NA	NA	NA	NA	Q255W8-4e-90	Q256B9-4e-134	Q252L6-3e-06	NA	Q253D0-6e-171	Q255M5-3e-68	Q255W3-2e-125	Q255W7-9e-101	Q253Y4-1e-109	Q255W9-8e-108	Q255W4-1e-85	NA	Q252M3-1e-90	NA	Q256H9-1e-36	NA	NA	NA	Q252R0-8e-57	Q256A2-1e-68	Q253Q8-7e-12	NA	Q256H8-3e-55	Q256H5-9e-34
C	Chlamydophila pecorum	NA	F4DIJ5-7e-56	NA	NA	NA	F4DKI8-1e-70	NA	F4DJI3-5e-99	F4DJI6-1e-73	F4DKZ3-4e-75	NA	NA	NA	NA	NA	F4DIJ3-2e-123	F4DJZ4-0.0	NA	NA	F4DJX1-1e-75	NA	NA	NA	NA	F4DJX4-7e-88	F4DK24-2e-132	F4DKC6-4e-06	NA	F4DKT7-6e-166	F4DJP7-7e-68	F4DJW9-3e-123	F4DJX3-4e-100	F4DIJ4-3e-113	F4DJX5-5e-106	F4DJX0-8e-83	NA	F4DKD4-1e-90	NA	F4DK86-2e-40	NA	NA	NA	F4DKG9-3e-54	F4DK07-3e-68	F4DIC3-5e-11	NA	F4DK85-2e-59	F4DK82-8e-35
C	Chlamydophila pneumoniae	NA	15618332-2e-54	NA	NA	NA	15618582-3e-68	NA	15618958-1e-98	15618955-5e-75	15618430-3e-75	NA	NA	NA	NA	NA	15618334-6e-122	15618789-0.0	NA	NA	15618812-7e-76	NA	NA	NA	NA	15618809-6e-94	15618759-6e-132	15618649-6e-07	NA	15618482-4e-168	15618896-7e-63	15618814-1e-128	15618810-3e-86	15618333-3e-111	15618808-7e-106	15618813-4e-85	NA	15618640-3e-86	NA	15618690-1e-37	NA	NA	NA	NA	NA	15618977-6e-13	NA	15618691-5e-59	NA
C	Chlamydophila psittaci	NA	F0T3Q9-8e-55	NA	NA	NA	F4CHM9-9e-70	NA	F0T4M3-3e-99	F0T4M6-2e-73	F0T3B6-1e-74	NA	NA	NA	NA	NA	F0T3Q6-4e-119	F4CH30-0.0	NA	NA	F0T519-4e-77	NA	NA	NA	NA	F0T522-4e-93	F0T571-1e-131	F0T5H0-2e-07	NA	F0T364-4e-170	F0T4T6-5e-68	F0T517-2e-125	F0T521-9e-100	F0T3Q8-1e-105	F0T523-4e-105	F4CH06-2e-82	NA	F0T5H7-3e-93	NA	F0T5D0-1e-39	NA	NA	NA	F0T5L4-6e-57	F4CH44-8e-68	F0T3I4-1e-11	NA	F0T5C9-2e-55	NA
C	Parachlamydia acanthamoebae	NA	F8L103-3e-57	NA	NA	NA	F8L1M9-7e-72	NA	F8KVP6-7e-104	F8KVP7-7e-62	F8KW07-9e-80	NA	NA	NA	NA	NA	F8L101-1e-121	F8L269-0.0	NA	NA	F8KY98-3e-73	NA	NA	NA	NA	F8KYA1-2e-107	F8KYQ5-8e-135	F8KV02-1e-06	NA	F8KV32-7e-168	F8KYL7-5e-68	F8KZE5-6e-123	F8KYA0-6e-101	F8L102-3e-117	F8KYA2-4e-104	F8KZE4-3e-89	F8KUZ6-4e-41	F8KYX1-5e-90	NA	F8KUZ4-2e-38	NA	NA	NA	F8KWJ7-3e-55	F8KXC9-3e-65	F8L0M2-8e-14	NA	F8KVG2-5e-61	F8KVF9-3e-37
C	Protochlamydia amoebophila	NA	Q6MEG0-4e-52	NA	NA	NA	Q6ME81-1e-72	NA	Q6MDD9-2e-104	Q6MDD8-5e-64	Q6ME33-5e-85	NA	NA	NA	NA	NA	Q6MEG2-9e-124	Q6ME05-0.0	NA	NA	Q6MBS6-9e-77	NA	NA	NA	NA	Q6MBS3-3e-106	Q6MBF3-2e-134	Q6MF58-1e-05	NA	Q6MEP6-2e-161	Q6MAQ1-2e-71	Q6MBS8-1e-131	Q6MBS4-2e-99	Q6MEG1-1e-118	Q6MBS2-4e-105	Q6MBS7-9e-83	Q6MA22-2e-40	Q6MED1-2e-87	NA	Q6MA24-3e-38	NA	NA	NA	Q6MEZ0-2e-56	Q6MEV9-2e-68	NA	NA	Q6MA25-2e-58	Q6MA28-2e-37
C	Simkania negevensis	NA	F8L6M9-2e-56	NA	NA	NA	F8L3Z7-6e-73	NA	F8L810-1e-106	F8L809-5e-60	F8L3P2-6e-81	NA	NA	NA	NA	NA	F8L6M7-4e-131	F8L6T6-0.0	NA	NA	NA	NA	NA	NA	NA	F8L9R3-8e-96	F8L3H5-1e-134	F8L582-3e-06	NA	F8L443-2e-173	F8L5F5-6e-71	NA	F8L9R2-2e-99	F8L6M8-4e-106	F8L9R4-9e-104	F8L9R0-3e-86	NA	F8L8T2-1e-85	NA	F8L4L0-7e-40	NA	NA	NA	F8L5W9-4e-57	F8L9R1-2e-77	F8L8A4-4e-12	NA	F8L5B5-2e-59	F8L5B7-2e-35
C	Waddlia chondrophila	NA	D6YUB7-7e-55	NA	NA	NA	D6YS23-7e-72	NA	D6YVH1-4e-105	D6YVH2-1e-62	D6YRW3-2e-80	NA	NA	NA	NA	NA	D6YUB5-8e-133	D6YRT7-0.0	NA	NA	NA	NA	NA	NA	NA	D6YRP6-3e-99	D6YS95-6e-135	D6YTJ2-4e-06	NA	D6YU85-1e-164	D6YVJ9-5e-71	D6YRP1-2e-130	D6YRP5-7e-101	D6YUB6-6e-113	D6YWZ0-2e-76	D6YRP2-3e-85	D6YTN8-3e-50	D6YS71-3e-88	NA	D6YTN6-2e-37	NA	NA	NA	NA	D6YU66-1e-65	D6YVG1-2e-11	NA	D6YTN4-9e-61	D6YTN1-5e-35
L	Lentisphaera araneosa	149139958-4e-97	NA	NA	NA	NA	149140974-2e-64	NA	149139193-2e-109	149137317-1e-70	149136876-2e-97	NA	NA	149139484-7e-86	NA	NA	149138805-5e-155	149139994-0.0	NA	NA	149139937-3e-75	NA	NA	NA	149140528-0.006	149138802-5e-103	149139940-7e-127	NA	NA	149139944-7e-180	NA	NA	149138312-5e-104	149138804-7e-113	149138803-5e-117	149139936-1e-89	NA	149141299-9e-91	NA	149138756-2e-37	NA	NA	NA	149140491-1e-109	NA	NA	NA	149137651-6e-54	149140566-2e-36
O	Candidatus Omnitrophus magneticus	769408091-3e-54	NA	NA	NA	NA	769412028-3e-60	NA	769410445-8e-105	769410446-2e-81	769410444-4e-80	769411305-8e-115	NA	769411303-5e-56	NA	NA	769409612-2e-152	769408825-0.0	NA	NA	769411624-2e-89	NA	NA	NA	NA	769409615-3e-108	769411851-1e-125	769411852-2e-26	NA	769407385-4e-175	769411627-7e-67	NA	769409616-1e-106	769409613-1e-108	769409614-3e-110	769411625-7e-94	769410492-6e-49	769407601-6e-100	NA	NA	NA	NA	NA	769411854-2e-166	769412063-3e-59	NA	NA	NA	769407472-9e-32
O	Omnitrophica bacterium OLB16	NA	NA	NA	1000273656-5e-55	NA	NA	1000274375-2e-50	1000272506-5e-97	1000275254-3e-67	NA	1000270703-5e-89	NA	1000278341-2e-103	NA	NA	1000278351-6e-148	1000277172-0.0	NA	NA	NA	NA	1000272748-4e-31	NA	NA	1000278347-5e-103	1000270688-8e-133	NA	NA	1000276384-9e-135	1000274560-5e-33	1000278343-3e-124	1000278346-3e-94	1000278350-6e-116	1000278349-3e-121	1000278344-8e-92	1000278578-1e-51	1000268549-2e-87	NA	1000278082-9e-40	1000273146-1e-144	NA	1000270143-2e-143	1000270010-1e-129	1000270879-5e-72	NA	NA	1000278079-7e-53	1000278075-3e-39
O	Omnitrophica WOR_2 bacterium	931519406-5e-99	NA	NA	NA	NA	NA	NA	931521032-4e-107	931520412-8e-79	931520414-3e-86	931520383-1e-115	NA	931520381-9e-93	931520682-2e-04	NA	NA	931518953-2e-175	NA	NA	931520388-3e-90	NA	NA	NA	NA	931520390-5e-119	931520497-2e-134	NA	NA	931520061-4e-175	931520509-6e-66	931520510-8e-123	931520389-1e-93	931520392-1e-114	931520391-5e-107	931520387-9e-90	931518709-1e-49	931521309-2e-99	NA	NA	NA	NA	NA	931520370-2e-153	931520369-4e-80	NA	NA	931520015-2e-39	931519739-2e-33
PF	Cand. Kuenenia stuttgartiensis	CAJ73156-3e-99	NA	NA	NA	NA	NA	NA	CAJ72115-1e-107	CAJ71744-1e-90	CAJ72320-4e-94	CAJ73132-6e-111	NA	NA	CAJ72236-0.002	NA	CAJ73122-2e-151	CAJ75021-0.0	NA	NA	CAJ73127-4e-84	NA	NA	NA	NA	CAJ73126-2e-108	CAJ72643-7e-129	CAJ72642-6e-22	NA	CAJ74073-4e-165	CAJ74091-3e-69	NA	CAJ74243-2e-98	CAJ73124-9e-119	CAJ73125-2e-114	CAJ73129-7e-92	CAJ72251-2e-48	CAJ74053-4e-97	NA	CAJ74094-8e-37	NA	NA	NA	CAJ72640-6e-131	CAJ72639-6e-85	NA	NA	CAJ70990-1e-25	CAJ71660-2e-32
PF	Phycisphaera mikurensis	I0ICX5-7e-98	NA	NA	NA	NA	NA	NA	I0IC99-1e-100	I0IAM1-2e-80	I0IJ00-5e-92	I0IG29-7e-113	NA	NA	NA	NA	I0IGC1-5e-140	I0IH37-0.0	NA	NA	I0ICG7-3e-76	NA	NA	NA	NA	I0IHB9-3e-94	I0IEC4-6e-124	NA	NA	I0IIA6-7e-175	I0IC90-2e-62	I0IH25-2e-118	I0IED7-2e-90	I0IBR5-8e-116	I0IHB8-2e-100	I0ICG8-5e-84	NA	I0IJ24-5e-87	NA	NA	NA	NA	NA	NA	NA	NA	NA	I0II94-3e-36	I0IAA5-1e-29
PF	planctomycete KSU-1	386404330-2e-101	NA	NA	NA	NA	NA	NA	386404776-1e-102	386404880-9e-94	386405974-3e-94	386403398-2e-110	NA	NA	NA	NA	386403407-4e-154	386405323-0.0	NA	NA	386403401-2e-81	NA	NA	NA	NA	386403402-3e-94	386403931-2e-122	386403930-5e-23	NA	386405638-4e-169	386405656-2e-71	NA	386403490-1e-99	386403405-8e-121	386403404-1e-116	386403400-6e-95	386404514-3e-49	386405572-6e-83	NA	386404536-5e-36	NA	NA	NA	386403928-2e-133	386403926-3e-84	NA	NA	386405391-1e-23	NA
PB	Blastopirellula marina	NA	NA	NA	NA	NA	NA	NA	87285984-4e-100	87287975-1e-90	87289381-2e-96	NA	NA	NA	NA	NA	NA	87285040-0.0	NA	NA	NA	NA	NA	NA	NA	NA	87290760-1e-155	NA	NA	NA	87286020-4e-63	NA	NA	87285161-7e-119	NA	NA	NA	NA	NA	NA	NA	NA	NA	NA	NA	NA	NA	87286092-9e-36	87287943-2e-28
PB	Gemmata obscuriglobus	NA	NA	NA	NA	NA	497735207-8e-68	NA	497729950-3e-99	497729891-1e-88	497732245-2e-95	497722205-9e-79	NA	NA	NA	NA	NA	657897873-1e-176	NA	NA	NA	NA	NA	NA	NA	NA	NA	NA	NA	NA	497727003-2e-62	NA	NA	NA	NA	NA	NA	NA	NA	NA	NA	NA	NA	NA	NA	NA	NA	497723816-8e-46	497726592-2e-29
PB	Isosphaera pallida	NA	NA	NA	NA	NA	E8R687-2e-66	NA	E8R6B5-7e-102	E8R5T5-1e-86	E8R4P5-5e-94	NA	NA	NA	NA	NA	NA	E8R5M6-0.0	NA	NA	NA	NA	NA	NA	NA	NA	NA	NA	NA	NA	E8R6Q5-1e-58	NA	NA	NA	NA	NA	NA	NA	NA	NA	NA	NA	NA	NA	NA	NA	NA	E8QWE2-6e-37	E8R5Z0-5e-30
PB	Pirellula staleyi	NA	NA	NA	NA	NA	D2QYA8-1e-64	NA	D2R9F4-2e-102	D2R4F5-1e-85	D2R217-2e-94	D2QXW4-2e-81	NA	NA	NA	NA	NA	D2R7P7-0.0	NA	NA	NA	NA	NA	NA	NA	NA	NA	NA	NA	NA	D2R8S0-2e-69	NA	NA	D2R179-3e-111	NA	NA	NA	NA	NA	NA	NA	NA	NA	NA	NA	NA	NA	D2R357-6e-34	D2R3Y6-8e-29
PB	Planctomyces brasiliensis	NA	NA	NA	NA	F0SLJ6-7e-08	F0SH13-3e-69	NA	F0SN06-2e-100	F0SP16-6e-89	F0SPA1-6e-96	F0SQ09-2e-116	NA	NA	NA	NA	F0SQF0-2e-148	F0SP07-0.0	NA	NA	NA	NA	NA	NA	NA	F0SPA5-3e-100	F0SN91-2e-123	F0SN92-3e-08	NA	F0SSY6-1e-174	F0SQW6-3e-66	NA	F0SPJ3-2e-95	F0SL69-5e-100	F0SL68-3e-115	F0SSQ4-4e-84	NA	F0SKF7-9e-98	NA	NA	NA	NA	NA	F0SLF0-4e-117	F0SG56-4e-79	NA	NA	F0SN86-8e-29	F0SKJ7-7e-34
PB	Planctopirus limnophila	NA	NA	NA	NA	NA	NA	NA	D5SVD4-5e-100	D5STR2-3e-90	D5SNB0-4e-93	D5SME2-5e-116	NA	NA	NA	NA	D5SXQ2-1e-147	D5SYV8-3e-176	NA	NA	NA	NA	NA	NA	NA	D5STY1-2e-102	D5SQI2-1e-135	NA	NA	D5SUH8-2e-177	D5SME4-6e-68	NA	D5SWQ4-4e-99	D5SR60-9e-111	D5SR59-1e-114	D5SND0-3e-89	NA	D5SNC0-1e-93	NA	NA	NA	NA	NA	D5SY82-2e-114	D5STX7-4e-80	NA	NA	D5SWE8-5e-35	D5SSZ5-5e-30
PB	Gimesia maris	NA	NA	NA	NA	NA	NA	NA	148844959-1e-101	148842255-3e-90	148844115-2e-92	148842797-2e-116	NA	NA	NA	NA	148842434-2e-150	148842460-0.0	NA	NA	148843156-7e-101	NA	NA	NA	NA	148843157-2e-100	148842335-2e-126	NA	NA	148846357-0.0	148845922-9e-70	NA	148841594-7e-56	148843159-4e-112	148843158-3e-112	148843155-9e-95	NA	148847536-2e-97	NA	NA	NA	NA	148841549-3e-80	148843288-4e-124	NA	NA	NA	148844611-8e-08	148843809-5e-33
PB	Rhodopirellula baltica	NA	NA	NA	NA	NA	NA	NA	Q7UVB1-5e-105	Q7UJD7-3e-86	NA	Q7UHD8-3e-81	NA	NA	NA	NA	NA	Q7UJL4-0.0	NA	NA	NA	NA	NA	NA	NA	NA	NA	NA	NA	NA	Q7UVF9-3e-62	NA	NA	Q7UQT1-2e-78	NA	NA	NA	NA	NA	NA	NA	NA	NA	NA	NA	NA	NA	Q7UW71-2e-09	Q7UTE3-9e-33
PB	Rhodopirellula europaea	NA	NA	NA	NA	NA	NA	NA	495931238-2e-104	495932164-4e-82	NA	495935626-9e-82	NA	NA	NA	NA	NA	495933029-0.0	NA	NA	NA	NA	NA	NA	NA	NA	NA	NA	NA	NA	495931185-1e-61	NA	NA	495933054-1e-71	NA	NA	NA	NA	NA	NA	NA	NA	NA	NA	NA	NA	NA	495933058-6e-27	495935506-2e-32
PB	Rhodopirellula maiorica SM1	NA	NA	NA	NA	NA	NA	NA	460169287-2e-96	460165806-1e-86	460166834-2e-96	460169568-4e-80	NA	NA	NA	NA	NA	460159909-2e-179	NA	NA	NA	NA	NA	NA	NA	460160386-2e-58	NA	NA	NA	NA	460170436-8e-64	NA	NA	460167159-6e-116	NA	NA	NA	NA	NA	460169829-7e-16	NA	NA	NA	NA	NA	NA	NA	460167089-3e-29	460160125-5e-30
PB	Rhodopirellula sallentina SM41	NA	NA	NA	NA	NA	NA	NA	460933562-8e-102	460928895-3e-87	NA	460935390-1e-79	NA	NA	NA	NA	NA	460929844-0.0	NA	NA	NA	NA	NA	NA	NA	460935483-6e-40	NA	NA	NA	460933532-5e-174	460933531-2e-71	NA	NA	NA	NA	NA	NA	NA	NA	NA	NA	NA	NA	NA	NA	NA	NA	460930396-9e-21	460927974-4e-31
PB	Rhodopirellula sp. SWK7	NA	NA	NA	NA	NA	NA	NA	460847087-8e-102	460843153-1e-85	NA	460847504-2e-80	NA	NA	NA	NA	NA	460844573-0.0	NA	NA	NA	NA	NA	NA	NA	NA	NA	NA	NA	NA	460843364-7e-58	NA	NA	NA	NA	NA	NA	NA	NA	NA	NA	NA	NA	NA	NA	NA	NA	460843819-8e-27	460845423-7e-31
PB	Schlesneria paludicola	NA	NA	NA	NA	NA	NA	NA	656315369-4e-102	498268844-3e-89	498272824-1e-93	NA	NA	NA	NA	NA	498273312-8e-160	498270001-3e-178	NA	NA	498271897-3e-83	NA	NA	NA	NA	498270738-2e-102	656314391-9e-125	NA	NA	498270381-3e-175	498273499-2e-68	NA	498273606-2e-100	NA	NA	656314723-9e-95	NA	498272112-3e-97	NA	NA	NA	NA	NA	498268800-2e-126	498272719-8e-76	NA	NA	498269309-2e-38	498273632-1e-34
PB	Singulisphaera acidiphila	NA	NA	NA	NA	NA	L0DE35-1e-69	NA	L0DLK7-3e-103	L0DK27-1e-91	L0DF30-2e-94	L0DN96-6e-83	NA	NA	NA	NA	NA	L0D921-6e-180	NA	NA	NA	NA	NA	NA	NA	NA	NA	NA	NA	NA	L0DNI6-8e-64	NA	NA	L0DE01-2e-122	NA	NA	NA	L0DHH4-3e-94	NA	NA	NA	NA	NA	NA	NA	NA	NA	L0DS05-6e-40	L0DKX5-2e-29
PB	Zavarzinella formosa	NA	NA	NA	NA	NA	NA	NA	657929071-1e-99	521957747-8e-88	521960143-5e-96	521957149-3e-75	NA	NA	NA	NA	NA	NA	NA	NA	NA	NA	NA	NA	NA	NA	NA	NA	NA	NA	521961889-3e-54	NA	NA	NA	NA	NA	NA	NA	NA	NA	NA	NA	NA	NA	NA	NA	NA	521958567-1e-44	521959464-1e-34
V	Akkermansia muciniphila	B2UP50-2e-100	B2UPW6-2e-53	NA	NA	NA	B2UNH0-3e-68	NA	B2UMF2-1e-103	B2UMF1-4e-83	B2ULA2-3e-85	B2UPW3-2e-108	NA	B2ULV3-3e-107	NA	NA	B2UPL2-3e-123	B2UPB4-2e-169	NA	NA	B2UPW0-5e-81	NA	B2ULV2-8e-72	NA	NA	B2UPL5-3e-102	B2UP08-1e-126	NA	NA	B2UNJ3-1e-169	NA	B2UPW2-5e-117	B2UPV8-5e-106	B2UPL3-2e-117	B2UPL4-2e-117	B2UPW1-8e-99	NA	B2ULM3-1e-95	NA	B2UPY4-7e-33	B2ULX7-2e-162	NA	NA	B2UNY2-2e-140	NA	NA	NA	NA	B2URH8-2e-33
V	Chthoniobacter flavus	494039720-2e-92	494036587-6e-57	NA	NA	NA	494038534-3e-71	NA	494036073-7e-104	494036074-4e-77	494036071-2e-85	494038129-2e-110	NA	494038127-8e-102	494038825-0.010	NA	NA	494037353-2e-170	NA	NA	494038133-7e-82	NA	494038126-8e-80	NA	NA	494038136-1e-100	494039127-3e-87	494039128-5e-27	494035487-5e-74	494036706-2e-174	NA	494038131-3e-121	494038135-2e-116	494038138-2e-117	494038137-2e-116	494038132-2e-94	494036682-2e-45	494039226-2e-97	NA	NA	NA	NA	NA	494036343-1e-139	494035853-3e-79	NA	NA	494040480-3e-59	NA
V	Coraliomargarita akajimensis	D5EIA9-7e-96	D5EQ98-9e-56	NA	NA	NA	NA	NA	D5EJ55-7e-107	D5EJ56-8e-77	D5EJL8-3e-92	D5EI47-2e-106	NA	D5EI49-5e-92	NA	NA	D5EI38-2e-152	D5ELD5-0.0	NA	NA	D5EI44-3e-83	NA	D5EI50-1e-78	NA	D5EMJ5-0.002	D5EI41-1e-99	D5EKS3-1e-127	D5EKS4-4e-23	NA	D5EKR5-1e-180	NA	NA	D5EI42-6e-103	D5EI39-1e-117	D5EI40-7e-115	D5EI45-2e-91	NA	D5EHM9-4e-95	NA	D5EJ75-3e-38	NA	NA	NA	D5EKS6-2e-134	D5EK01-4e-70	D5ELE1-2e-08	NA	D5ERF4-3e-58	D5EQG4-2e-40
V	Methylacidiphilum fumariolicum	496352897-2e-97	496352327-9e-56	NA	NA	NA	496349831-3e-66	NA	496351142-2e-101	496351140-1e-75	496351143-2e-80	496349256-1e-114	NA	496349258-4e-106	496350349-1e-05	NA	496349237-3e-150	496351800-1e-176	NA	NA	496349253-7e-84	NA	496349260-1e-30	NA	NA	496349251-9e-111	496350209-3e-134	496350211-1e-27	NA	496351819-1e-175	NA	NA	496352480-1e-100	496349239-1e-111	496349250-5e-120	496349254-3e-95	NA	496350995-5e-101	NA	496352717-8e-40	NA	NA	NA	496350215-1e-147	496350217-4e-84	496351802-5e-10	NA	496352715-4e-64	496352707-2e-38
V	Methylacidiphilum infernorum	B3DWZ0-2e-97	B3DZ62-3e-56	NA	NA	NA	B3E172-3e-65	NA	B3DY26-2e-104	B3DY25-3e-78	B3DY27-3e-82	B3DVV9-1e-113	NA	B3DVV7-4e-108	B3DY94-1e-04	NA	B3DVW8-1e-150	B3DYX3-0.0	NA	NA	B3DVW2-4e-80	NA	NA	NA	NA	B3DVW4-6e-110	B3DWV6-1e-132	B3DWV7-1e-26	NA	B3DYW2-2e-169	NA	B3DVW0-2e-116	B3DZW5-8e-98	B3DVW6-3e-117	B3DVW5-8e-119	B3DVW1-4e-95	NA	B3DXZ2-1e-98	NA	B3E130-1e-38	NA	NA	NA	B3DWV9-6e-151	B3DWW0-2e-82	B3DYX2-4e-10	NA	B3E129-3e-62	B3E124-1e-31
V	Opitutus terrae	B1ZW02-1e-96	B1ZSM0-7e-56	NA	NA	NA	B1ZV09-5e-70	NA	B1ZN19-3e-105	B1ZN18-3e-79	B1ZZ82-5e-96	B1ZUU9-6e-108	NA	B1ZUV1-2e-102	NA	NA	B1ZU27-2e-136	B1ZUR7-0.0	NA	NA	B1ZU35-1e-84	NA	B1ZUV2-5e-79	NA	NA	B1ZU32-3e-97	B1ZQX1-3e-133	B1ZQX3-2e-20	NA	B1ZQ87-5e-159	B1ZTY9-4e-90	NA	B1ZU33-2e-104	B1ZU28-5e-116	B1ZU29-2e-110	B1ZU31-2e-90	B1ZP02-2e-41	B1ZZ22-6e-92	NA	B1ZN13-2e-35	NA	NA	NA	B1ZPT0-6e-138	B1ZQA2-5e-68	B1ZUR6-2e-08	NA	B1ZQW0-8e-49	B1ZU38-3e-40
V	Rubritalea marina	648600929-7e-102	517800927-6e-54	NA	NA	NA	517800645-2e-72	NA	517799353-1e-103	517799354-2e-79	517800836-4e-89	517799839-4e-111	NA	517799841-1e-98	NA	NA	517799302-1e-138	517799498-4e-167	NA	NA	NA	NA	NA	NA	NA	517799305-4e-102	517799621-5e-123	517799622-2e-27	NA	517798941-1e-180	NA	648601031-5e-119	517799306-2e-106	NA	517799304-5e-115	648601030-4e-97	517799282-6e-49	NA	NA	517799234-2e-38	NA	517798783-2e-132	NA	517799624-2e-142	517800591-7e-69	NA	NA	NA	517799504-2e-34
V	Verrucomicrobiae bacterium	495372879-1e-93	495375787-7e-56	NA	NA	NA	495378119-2e-13	NA	495375081-4e-103	495374752-1e-78	495372850-4e-87	495380935-4e-109	NA	495380879-3e-102	NA	NA	495380715-7e-150	495378928-0.0	NA	NA	495380961-3e-84	NA	495380746-3e-79	NA	NA	495380623-7e-101	495375867-6e-130	495375898-9e-20	NA	495377475-3e-165	NA	495380847-1e-102	495380621-1e-107	495380734-6e-124	495380908-4e-99	495380611-3e-77	NA	495374431-1e-96	NA	495379478-9e-37	NA	NA	NA	495376079-9e-139	495378622-1e-74	NA	NA	495374339-6e-58	495375104-4e-39
V	Verrucomicrobium spinosum	497643724-6e-91	497650815-6e-47	NA	NA	NA	497645158-4e-71	NA	497646575-1e-103	497646574-4e-83	497646576-1e-88	497648375-2e-112	NA	497648372-1e-105	NA	NA	497648608-3e-132	497645854-1e-170	NA	NA	497648600-2e-83	NA	497648371-1e-81	NA	NA	497648603-5e-109	497648197-3e-128	497648195-4e-27	NA	497646665-3e-170	NA	497648361-2e-116	497648602-5e-108	497648607-2e-118	497648605-6e-117	497648599-7e-96	497645834-3e-51	497650841-4e-98	NA	497645734-5e-35	497644244-2e-127	497649388-4e-131	497645423-2e-158	497648193-7e-139	NA	NA	NA	497644079-2e-27	497643741-1e-31
[truncated: 1 more columns]
